# Supplementary material for: Nutrient addition shifts plant community composition towards earlier flowering species in some prairie ecoregions in the U.S. Central Plains
Source: PLoS One. 2017 May 26;12(5):e0178440. doi: 10.1371/journal.pone.0178440 (PMC5446158; doi:10.1371/journal.pone.0178440)
Supplement: S1 Table — The effect sizes for linear mixed model analyses of flowering potential for the total community and the exotic, native, forb, C3 graminoid, C4 graminoid, and legumes analyses. (XLSX) [file pone.0178440.s001.xlsx]

## Sheet: Sheet1
Supplementary Table 1. The effect sizes for linear mixed model analyses of flowering potential for the total community
and the exotic, native, forb, C3 graminoid, C4 graminoid, and legumes analyses.
	Total FP profile	Exotic FP	Native FP	Forb FP	C3 graminoid FP	C4 graminoid FP	Legume FP
Intercept	0.200734	0.00475472	0.196229	0.196393	-4.24e-05	0.532873	0.00567486
Phosphorus (P)	0.10382	0.148149	-0.0528073	-0.0895053	0.161429	0.0134956	0.00170943
Potassium (K+μ)	0.00178096	-0.00715001	0.00628547	-0.0420615	0.003247	0.0724	-0.0045045
Nitrogen (N)	0.0681204	0.0401777	0.0364083	0.109156	0.0381641	-0.103231	0.0132733
June	0.23138	-0.0026455	0.23138	-0.0187951	0.0468165	-0.101024	0.081899
July	0.560147	-0.0026455	0.560147	-0.14735	0.0468165	-0.30424	0.084902
August	0.551251	-0.0026455	0.548605	-0.174567	0.0093633	-0.470949	0.084902
September	0.455566	-0.003003	0.455923	-0.0918859	-0.003003	-0.216312	-0.003003
October	0.221835	-0.003003	0.222193	0.00847019	-0.003003	-0.164836	0.0788959
Short-grass	0.289873	0.0972082	0.194282	-0.000263037	0.0855163	-0.2469	-0.00514833
Tall-grass	-0.0702551	0.120004	-0.113339	0.0598482	0.0394858	-0.0403359	0.0154539
P * K+μ	-0.155867	-0.138797	-0.0256801	0.186965	-0.120437	-0.0993761	0.00131979
P * N	-0.161115	-0.0255669	-0.017048	0.102209	-0.152254	-0.0282923	0.0304904
K+μ * N	-0.0335241	-0.0288296	-0.00181197	-0.0454726	-0.0269076	0.0777335	-0.0162863
P * June	-0.123171	0.000995338	-0.123171	-0.00246973	-0.0105846	-0.0111838	-0.050901
P * July	-0.0876359	0.000995338	-0.0876359	0.0921042	-0.0105846	-0.13829	-0.053904
P * August	-0.0124967	0.000995338	-0.0115014	0.106348	-0.0093633	-0.0305835	-0.053904
P * September	-0.0892228	-0.158128	0.0699009	0.0680088	-0.161429	0.153764	-0.00018171
P * October	0.0404418	-0.158128	0.199566	-0.00676066	-0.161429	0.146585	-0.047898
K+μ * June	-0.10963	0.0026455	-0.10963	0.0014761	-0.00514981	-0.105988	-0.0551779
K+μ * July	-0.116909	0.0026455	-0.116909	0.102234	-0.00514981	-0.196464	-0.0581809
K+μ * August	0.0479306	0.0026455	0.0505761	0.124435	-0.0093633	-0.104821	-0.0581809
K+μ * September	0.0547649	0.003003	0.0544074	0.0591657	-0.003247	0.122742	0.003003
K+μ * October	0.208964	0.003003	0.208606	-0.00688289	-0.003247	0.0897697	-0.0521749
N * June	-0.0416905	-0.00846561	-0.0416905	-0.0656349	-0.00556235	-0.00403293	-0.0652572
N * July	-0.11191	-0.00846561	-0.11191	-0.0374873	-0.00556235	0.0378779	-0.0650956
N * August	0.0285769	-0.00846561	0.0201113	-0.0188613	-0.0093633	0.0647433	-0.0650956
N * September	-0.0779648	-0.0332136	-0.0532168	0.0632997	-0.0381641	0.0431353	-0.0147748
N * October	0.0427375	-0.0332136	0.0674855	0.0259971	-0.0381641	0.0249928	-0.080032
P * Short-grass	-0.0867349	-0.181841	0.0440101	0.0336249	-0.185175	0.0297701	-0.00300063
P * Tall-grass	-0.122032	-0.173729	0.0311884	0.165975	-0.165143	-0.0376977	-0.00667571
K+μ * Short-grass	0.0174337	-0.0246499	-0.0496099	-0.0536492	-0.0704994	0.0652185	0.00293711
K+μ * Tall-grass	-0.0149929	-0.0160315	-0.022383	0.0645212	-0.00516048	-0.058668	-0.00597073
N * Short-grass	-0.0173057	-0.00359229	-0.0362592	-0.0400169	-0.0308819	-0.00230436	-0.0148407
N* Tall-grass	0.0152427	0.000846084	-0.0281192	0.0501431	-0.00442512	-0.0952203	-0.0311289
June * Short-grass	0.214391	0.0164647	0.1569	-0.0224234	0.222806	0.101024	-0.0677837
July * Short-grass	-0.23858	0.0611341	-0.251402	0.111875	0.272876	0.372629	-0.0707867
August * Short-grass	-0.472203	0.00364302	-0.46856	0.0501222	0.194608	0.299827	-0.0723541
September * Short-grass	-0.726851	-0.0717331	-0.667733	-0.0788734	-0.121029	0.0281919	0.0014356
October * Short-grass	-0.627266	-0.0554752	-0.55189	-0.080168	-0.11921	-0.00570097	-0.0647807
June * Tall-grass	-0.141315	0.00352548	-0.197631	0.0110332	-0.0436133	0.0925483	-0.081899
July * Tall-grass	0.106581	-0.0197922	0.0269472	-0.0347415	-0.0331265	-0.118222	-0.084902
August * Tall-grass	0.128645	-0.0761082	0.0525369	-0.023163	0.0125579	-0.0177898	-0.100939
September * Tall-grass	0.189881	-0.03291	0.155726	-0.0277688	-0.0394639	0.202696	-0.00265862
October * Tall-grass	0.278431	-0.0419531	0.235233	0.0209078	-0.0448245	0.151221	-0.0832727
P * K+μ * N	0.314232	0.342889	-0.00850024	-0.159224	0.288261	-0.0430694	-0.0305066
P * K+μ * June	0.17726	0.0086098	0.17726	-0.0998274	0.0298045	0.119655	0.0539287
P * K+μ * July	0.194834	0.0086098	0.194834	-0.271478	0.0298045	0.268294	0.0593648
P * K+μ * August	0.0912736	0.0086098	0.0998834	-0.288684	0.0328647	0.105181	0.0593648
P * K+μ * September	0.12657	0.141293	-0.00611375	-0.0499965	0.120437	-0.197267	0.00018171
P * K+μ* October	-0.00230707	0.141293	-0.134991	0.00295344	0.120437	-0.172084	0.0509257
P * N * June	0.000897063	-0.109706	-0.000415273	-0.070504	0.0336009	0.0166662	0.0380471
P * N * July	0.0757797	-0.109706	0.0744674	-0.16866	0.0361261	0.0375761	0.0378856
P * N * August	0.0579696	-0.111018	-0.0530483	-0.185316	0.0491288	0.040332	0.0378856
P * N * September	0.257645	0.144256	0.00105866	-0.101837	0.152254	-0.0168549	-0.0289889
P * N * October	0.117841	0.145568	-0.137433	-0.0245767	0.152254	-0.0361223	0.0528219
K+μ * N * June	-0.00666547	0.00629634	-0.00666547	0.0443616	0.0028894	-0.141588	0.0458028
K+μ * N * July	-0.0607511	0.0120288	-0.0607511	-0.0060421	-0.00294506	-0.0369373	0.047695
K+μ * N * August	-0.0115247	0.00459971	-0.00519581	-0.0249993	0.0206904	-0.0183207	0.0454651
K+μ * N * September	0.132307	0.0332136	0.105422	-0.0829871	0.0392149	-0.0218847	0.0147748
K+μ * N * October	-0.0375854	0.0332136	-0.0644702	-0.0203423	0.0392149	0.03972	0.0605776
P * K+μ * Short-grass	0.151699	0.197764	0.0568749	-0.0949908	0.129991	0.0113671	0.000620758
P * K+μ * Tall-grass	0.160637	0.178444	0.0292339	-0.209539	0.106341	0.0880452	0.0127704
P * N * Short-grass	0.16119	0.0409951	-0.0448694	-0.105439	0.153097	0.0799253	-0.0291992
P *N * Tall-grass	0.223024	0.0807412	0.0380986	-0.171108	0.206967	0.0539619	-0.0253296
K+μ * N * Short-grass	-0.0059542	0.0679325	-0.0296983	0.111739	0.0816654	-0.161856	0.0181379
K+μ * N * Tall-grass	0.0379033	0.0991537	-0.0237892	0.055165	0.0497275	-0.0727534	0.0267242
P * June * Short-grass	0.105905	-0.0124084	0.130576	0.0159993	-0.0294003	0.0111838	0.0476083
P * July * Short-grass	0.0518669	0.0394888	0.119656	-0.0775144	0.00635638	0.108651	0.0506113
P * August * Short-grass	-0.0153843	0.0608772	0.0397775	-0.0447248	0.0331397	-0.0261807	0.0521787
P * September * Short-grass	0.0410301	0.186069	-0.0851847	-0.00660659	0.188618	-0.193141	0.00174911
P * October * Short-grass	-0.0470266	0.177854	-0.182188	0.0355188	0.187267	-0.190892	0.0446053
P * June * Tall-grass	0.124304	-0.000251692	0.155728	-0.00299235	0.0113094	0.0139461	0.050901
P * July * Tall-grass	0.147553	-0.00225238	0.176976	-0.143819	0.00276992	0.138226	0.053904
P * August * Tall-grass	0.0742553	0.0291711	0.103426	-0.196909	-0.00269878	0.0670119	0.0590298
P * September * Tall-grass	0.125766	0.149555	-0.00259775	-0.135574	0.155983	-0.157996	0.00228383
P * October * Tall-grass	-0.0555933	0.157534	-0.175977	-0.0151601	0.162834	-0.150817	0.0494222
K+μ * June * Short-grass	0.104496	-0.0162602	0.128929	0.0399539	-0.0235606	0.105988	0.044093
K+μ * July * Short-grass	0.0724172	0.0672604	0.180371	-0.0497023	0.0552722	0.145887	0.047096
K+μ * August * Short-grass	-0.0940573	0.0916936	-0.00236373	-0.0265105	0.11497	-0.0430654	0.0486634
K+μ* September * Short-grass	-0.110494	0.028751	-0.0408328	0.038102	0.0676693	-0.218638	-0.0014356
K+μ * October * Short-grass	-0.187729	0.0220321	-0.124787	0.0388053	0.0673613	-0.184324	0.04109
K+μ * June * Tall-grass	0.0932542	-0.00281272	0.112044	-0.0122292	0.00342235	0.106086	0.0551779
K+μ * July * Tall-grass	0.141379	0.00497276	0.167955	-0.120609	-0.00437718	0.169469	0.0581809
K+μ * August * Tall-grass	-0.0112758	0.0237629	0.012487	-0.150436	-0.00703386	0.0937783	0.0726991
K+μ * September * Tall-grass	-0.00263769	-0.0132067	0.0264522	-0.0693491	-0.000748042	-0.123513	-0.00393045
K+μ * October * Tall-grass	-0.191976	-0.00532698	-0.155006	0.0221566	0.00724207	-0.088953	0.0514604
N * June * Short-grass	0.00086141	-0.000923799	-0.0364479	0.101709	0.0446602	0.00403293	0.0575971
N * July * Short-grass	0.0979253	0.0598551	0.121395	0.0351365	0.100038	-0.0816753	0.0574355
N * August * Short-grass	-0.110074	0.0225458	-0.0875278	-0.0262118	0.0911167	-0.0138342	0.0590029
N * September * Short-grass	-0.012627	-0.00422945	0.0138152	-0.128502	0.0347509	0.0409618	0.0163422
N * October * Short-grass	-0.107185	-0.00389651	-0.0804101	-0.0974248	0.0394521	0.043712	0.0723718
N * June * Tall-grass	0.0615243	0.00841642	0.0634573	0.0447703	0.00343615	-0.00018084	0.0652572
N * July * Tall-grass	-0.0220248	0.0440882	0.035364	-0.0532527	0.0248427	0.159953	0.0650956
N * August * Tall-grass	-0.135441	0.0436075	-0.067769	-0.112854	0.0277776	0.139276	0.080572
N * September * Tall-grass	-0.0879142	0.00648164	-0.00697036	-0.156252	0.0254573	-0.0372365	0.0165125
N * October * Tall-grass	-0.249394	-0.0133597	-0.198057	-0.0579906	0.00632739	-0.019094	0.0809414
P * K+μ * N * June	-0.0666562	-0.0306482	-0.0653439	0.0596329	-0.075041	-0.0454402	-0.0113136
P * K+μ * N * July	-0.269524	-0.0363806	-0.268212	0.240972	-0.0717318	-0.0191145	-0.0156389
P * K+μ * N * August	-0.198055	-0.0276392	-0.227423	0.245316	-0.0545256	0.00936279	-0.0134091
P * K+μ * N * September	-0.529268	-0.319868	-0.237456	0.117795	-0.300568	0.0444552	0.0289889
P * K+μ * N * October	-0.355777	-0.321181	-0.065277	0.0254591	-0.300568	0.0182176	-0.0260884
P * K+μ * N * Short-grass	-0.236238	-0.411345	0.0853742	0.0984368	-0.319178	0.0572662	0.0282818
P * K+μ * N * Tall-grass	-0.349004	-0.451008	0.0338796	0.201265	-0.29339	0.00323679	0.012834
P * K+μ * June * Short-grass	-0.152677	0.0173186	-0.20045	0.0868527	0.0410363	-0.119655	-0.0501326
P * K+μ * July * Short-grass	-0.162261	-0.0607481	-0.279321	0.253938	-0.0210169	-0.198342	-0.0555687
P * K+μ * August * Short-grass	-0.098502	-0.105239	-0.198025	0.189452	-0.0378509	0.00565737	-0.0577854
P * K+μ * September * Short-grass	-0.119955	-0.194545	-0.0318064	-0.0469549	-0.127085	0.24687	-0.00239846
P * K+μ * October * Short-grass	-0.0316497	-0.184149	0.067626	-0.0637942	-0.125384	0.220611	-0.0471296
P * K+μ * June * Tall-grass	-0.175498	-0.0100662	-0.22483	0.0855042	-0.0268892	-0.123286	-0.0539287
P * K+μ * July * Tall-grass	-0.248581	0.00110963	-0.286737	0.242477	-0.00886855	-0.218091	-0.0593648
P * K+μ * August * Tall-grass	-0.129784	-0.0482218	-0.178006	0.30836	-0.00755911	-0.108411	-0.0654441
P * K+μ * September * Tall-grass	-0.154717	-0.106579	-0.0777396	0.0788725	-0.0918838	0.204056	-0.00128242
P * K+μ * October * Tall-grass	0.0322277	-0.125199	0.0902205	-0.00926486	-0.110447	0.177284	-0.0533392
P * N * June * Short-grass	0.0170646	0.101583	0.0373602	0.0415357	-0.0628836	-0.0166662	-0.0412095
P * N * July * Short-grass	-0.135448	0.131706	-0.0762504	0.17078	-0.0159476	-0.0291711	-0.0410479
P * N * August * Short-grass	-0.0343641	0.155283	0.126635	0.190718	-0.0155879	-0.0971793	-0.0426153
P * N * September * Short-grass	-0.177322	-0.136212	0.109839	0.116417	-0.153267	-0.0198343	0.0274215
P * N * October * Short-grass	-0.0894401	-0.122639	0.212025	0.0580539	-0.132079	0.0150404	-0.0559843
P * N * June * Tall-grass	-0.0157349	0.110348	-0.0364445	0.11403	-0.0322368	-0.0191947	-0.0380471
P * N * July * Tall-grass	-0.0784486	0.113067	-0.116224	0.195884	-0.0332202	-0.0373197	-0.0378856
P * N * August * Tall-grass	-0.102867	0.0947709	-0.0321604	0.261069	-0.044836	-0.0699445	-0.0427523
P * N * September * Tall-grass	-0.33809	-0.191463	-0.0733037	0.112704	-0.204804	0.00234515	0.0263966
P * N * October * Tall-grass	-0.219754	-0.193992	0.0522686	0.0625127	-0.212061	0.0229234	-0.0552928
K+μ * N * June * Short-grass	0.0316066	0.00457125	0.0293917	-0.113202	-0.0388157	0.141588	-0.0383321
K+μ * N * July * Short-grass	0.0926569	-0.0568847	0.0347184	-0.0419279	-0.0950126	0.0602617	-0.0402242
K+μ * N * August * Short-grass	0.118279	-0.0516706	0.0648791	-0.0329203	-0.165429	0.102376	-0.0395618
K+μ * N * September * Short-grass	0.0379499	-0.0653835	0.0225678	0.017368	-0.0406346	0.0691332	-0.0163422
K+μ * N * October * Short-grass	0.103244	-0.0380177	0.115228	0.0368119	-0.0432775	0.0214711	-0.0531068
K+μ * N * June * Tall-grass	0.0432542	-0.00530884	0.0189319	-0.0174948	-0.00179978	0.14683	-0.0448033
K+μ * N * July * Tall-grass	0.138663	-0.0315554	0.0740422	-0.0235562	0.00351052	0.0502713	-0.0466955
K+μ * N * August * Tall-grass	0.0554358	-0.046035	-0.0163928	-0.00237298	-0.0226833	0.00845393	-0.0578753
K+μ * N * September * Tall-grass	-0.15942	-0.0698797	-0.164228	0.0269071	-0.06445	0.0154738	-0.0135247
K+μ * N * October * Tall-grass	-0.0011898	-0.0669336	0.00671469	-0.0148578	-0.0715193	-0.0477192	-0.059997
P * K+μ * N * June * Short-grass	-0.0648091	-0.00764873	-0.0296612	-0.0328736	0.0831428	0.0454402	0.0111317
P * K+μ * N * July * Short-grass	0.144222	0.0750777	0.247585	-0.227195	0.149164	-0.04385	0.015457
P * K+μ * N * August * Short-grass	0.0386605	0.0995145	0.134189	-0.162697	0.150406	-0.0255292	0.0154439
P * K+μ * N * September * Short-grass	0.331818	0.393219	0.0708972	-0.0392873	0.284798	-0.00671054	-0.0267721
P * K+μ * N * October * Short-grass	0.289334	0.352926	-0.0126105	-0.0330529	0.265824	-0.00401104	0.0259065
P * K+μ * N * June * Tall-grass	0.0642139	0.0294114	0.117609	-0.080936	0.0702455	0.0476417	0.0103141
P * K+μ * N * July * Tall-grass	0.255784	0.0367484	0.353277	-0.213243	0.0543377	-0.00783625	0.0163451
P * K+μ * N * August * Tall-grass	0.20904	0.0773594	0.338642	-0.290391	0.0468251	0.0269061	0.0200257
P * K+μ * N * September * Tall-grass	0.567682	0.344234	0.341178	-0.161398	0.298011	-0.0266704	-0.0242863
P * K+μ * N * October * Tall-grass	0.341091	0.354088	0.1026	-0.0529924	0.324294	0.00515911	0.0323189
